# Supplementary material for: Comprehensive Analysis of Oligo/Polysialylglycoconjugates in Cancer Cell Lines
Source: Int J Mol Sci. 2022 May 16;23(10):5569. doi: 10.3390/ijms23105569 (PMC9147586; doi:10.3390/ijms23105569)
Supplement: Supplementary file 1 [file ijms-23-05569-s001.zip]

Archive with 1 entries (1 files):
- Hane IJMS S.data Final.pptx
